# Supplementary material for: Prognostic Impact of Combined Nutritional and Cognitive Status on Long-Term Outcome in Acute Decompensated Heart Failure
Source: Nutrients. 2026 Jan 6;18(2):189. doi: 10.3390/nu18020189 (PMC12844809; doi:10.3390/nu18020189)
Supplement: Supplementary file 1 [file nutrients-18-00189-s001.zip]

Archive with 1 entries (1 files):
- nutrients-3997905-supplementary.pdf
